# Supplementary material for: Effects of Providing High-Fat versus High-Carbohydrate Meals on Daily and Postprandial Physical Activity and Glucose Patterns: a Randomised Controlled Trial
Source: Nutrients. 2018 Apr 30;10(5):557. doi: 10.3390/nu10050557 (PMC5986437; doi:10.3390/nu10050557)
Supplement: Supplementary file 1 [file nutrients-10-00557-s001.zip]

Archive with 2 entries (2 files):
- S1 Online Supplementary Material.pdf
- S2 CONSORT statement.pdf
